# Supplementary material for: Molecular investigation of Cryptosporidium in farmed chickens in Hubei Province, China, identifies ‘zoonotic’ subtypes of C. meleagridis
Source: Parasit Vectors. 2018 Aug 29;11:484. doi: 10.1186/s13071-018-3056-5 (PMC6114272; doi:10.1186/s13071-018-3056-5)
Supplement: Supplementary file 1 — Table S1. Summary of information on the reference sequences from the GenBank database used in the present study. (XLSX 21 kb) [file 13071_2018_3056_MOESM1_ESM.xlsx]

## Sheet: Table S1
Table S1. Summary of information on the reference sequences from the GenBank database used in the present study.
pSSU
Species	Host/Latin	Host/Common	Locality	Gene	GenBank No.	Reference
Cryptospordium muris	Rattus norvegicus	Norwegian rat	Japan	pSSU	AB089284	Unpublished data
Cryptospordium andersoni	Bos taurus	Calf	USA	pSSU	AF093496	[1]
Cryptospordium felis	Felis catus	Cat	Australia	pSSU	AF108862	[2]
Cryptospordium parvum	Bos taurus	Cattle	Australia	pSSU	AF108864	[2]
Cryptospordium hominis	Homo sapiens	Human	Australia	pSSU	AF108865	[2]
Cryptospordium fayeri	Macropus rufus	Red kangaroo	Australia	pSSU	AF112570	[3]
Cryptospordium parvum	Mus musculus	Mouse	USA	pSSU	AF112571	[3]
Cryptospordium varanii	Varanus griseus	Desert monitor	USA	pSSU	AF112573	[3]
Cryptospordium meleagridis	Meleagris gallopavo	Turkey	USA	pSSU	AF112574	[3]
Cryptosporidium canis	Canis lupus familiari	Dog	USA	pSSU	AF112576	[3]
Cryptospordium suis	Sus scrofa	Pig	Australia	pSSU	AF115377	[3]
Cryptospordium wrairi	Cavia porcellus	Guinea pig	USA	pSSU	AF115378	[3]
Cryptospordium serpentis	Elaphe guttata guttata	Corn snake	USA	pSSU	AF151376	[4]
Cryptospordium macropodum	Macropus giganteus	Eastern grey kangaroo	Australia	pSSU	AF513227	[5]
Cryptospordium bovis	Bos taurus	Cattle	USA	pSSU	AY741305	[6]
Cryptospordium rubeyi	Spermophilus beecheyi	California ground squirrel	USA	pSSU	DQ295012	[7]
Cryptospordium fragile	Duttaphrynus melanostictus	Doubtful toad	Malaysia	pSSU	EU162751	[8]
Cryptospordium ryanae	Bos taurus	Cattle	USA	pSSU	EU410344	[9]
Cryptospordium cuniculus	Oryctolagus cuniculus	Rabbit	UK	pSSU	FJ262725	[10]
Cryptospordium xioai	Ovis aries	Sheep	USA	pSSU	FJ896050	[11]
Cryptospordium ubiquitum	Bos taurus	Cattle	USA	pSSU	HM209366	[12]
Cryptospordium molnari	Sparus aurata	Gilthead sea bream	Spain	pSSU	HM243547	[13]
Cryptosporidium baileyi	Gallus gallus	Chicken	UK	pSSU	HQ149023	[14]
Cryptospordium viatorum	Homo sapiens	Human	UK	pSSU	JN846705	[15]
Cryptospordium scrofarum	Sus scrofa	Pig	Czech Republic	pSSU	JX424840	[16]
Cryptosporidium sp. avian genotype II	Gallus gallus	Chicken	China	pSSU	JX548291	[17]
Cryptosporidium baileyi	Gallus gallus	Chicken	China	pSSU	JX548295	[17]
Cryptosporidium baileyi	Gallus gallus	Chicken	China	pSSU	JX548297	[17]
Cryptospordium erinacei	Erinaceus europaeus	European hedgehog	Czech Republic	pSSU	KF612324	[18]
Cryptosporidium baileyi	Columba livia	Pigeon	China	pSSU	KP339978	[19]
Cryptospordium proliferans	Tachyoryctes splendens	East African mole rat	Kenya	pSSU	KR090615	[20]
Cryptospordium avium	Gallus gallus	Chicken	Czech Republic	pSSU	KU058875	[21]
Cryptosporidium baileyi	Acridotheres cristatellus	Crested myna	China	pSSU	KU744845	[22]
Cryptosporidium baileyi	Serinus canaria	Canary	China	pSSU	KU744846	[22]
Cryptosporidium baileyi	Gallus gallus	Silky fowl	China	pSSU	KU744847	[22]
Cryptosporidium galli	Garrulax canorus	Chinese hwamei	China	pSSU	KU744848	[22]
Cryptosporidium ducismarci	Malacochersus tornieri	Pancake tortoise	Czech Republic	pSSU	KX345062	[23]
Cryptosporidium sp. avian genotype VII	Meleagris gallopavo	Turkey	Germany	pSSU	KX513534	Unpublished data
Cryptosporidium sp. avian genotype VIII	Gallus gallus	Chicken	Germany	pSSU	KX513543	Unpublished data
Cryptosporidium sp. avian genotype IX	Gallus gallus	Chicken	Germany	pSSU	KX513544	Unpublished data
Cryptospordium baileyi	NA	Water Sample	USA	pSSU	L19068	[24]
Cryptosporidium baileyi	Gallus gallus	Chicken	China	pSSU	MG969393	Present study
Cryptosporidium baileyi	Gallus gallus	Chicken	China	pSSU	MG969394	Present study
Cryptosporidium baileyi	Gallus gallus	Chicken	China	pSSU	MG969395	Present study
Cryptosporidium baileyi	Gallus gallus	Chicken	China	pSSU	MG969396	Present study
Cryptosporidium baileyi	Gallus gallus	Chicken	China	pSSU	MG969397	Present study
Cryptosporidium baileyi	Gallus gallus	Chicken	China	pSSU	MG969398	Present study
Cryptosporidium baileyi	Gallus gallus	Chicken	China	pSSU	MG969399	Present study
Cryptosporidium baileyi	Gallus gallus	Chicken	China	pSSU	MG969400	Present study
Cryptosporidium meleagridis	Gallus gallus	Chicken	China	pSSU	MG969401	Present study
pgp60
Species	Host/Latin	Host/Common	Locality	Gene	Subtype	GenBank No.	Reference
Cryptosporidium meleagridis	Meleagris gallopavo	Turkey	USA	pgp60	IIIaA24G3R1a	AF401499	[25]
Cryptosporidium meleagridis	Homo sapiens	Human	China	pgp60	IIIbA26G1R1a	AF401498	[25]
Cryptosporidium meleagridis	Nymphicus hollandicus	Cockateil	Japan	pgp60	IIIeA20G2R1	AB539721	[26]
Cryptosporidium meleagridis	Homo sapiens	Human	Japan	pgp60	IIIbA20G1R1	AB539720	[27]
Cryptosporidium meleagridis	Homo sapiens	Human	Japan	pgp60	IIIbA22G1R1b	AB539719	[27]
Cryptosporidium meleagridis	Homo sapiens	Human	Japan	pgp60	IIIeA16G2R1	AB539718	[27]
Cryptosporidium meleagridis	Homo sapiens	Human	India	pgp60	IIIbA22G1R1c	KJ210614	[28]
Cryptosporidium meleagridis	Homo sapiens	Human	Thailand or Vietnam	pgp60	IIIbA21G1R1a	KJ210610	[28]
Cryptosporidium meleagridis	Homo sapiens	Human	Thailand	pgp60	IIIbA23G1R1b	KJ210609	[28]
Cryptosporidium meleagridis	Homo sapiens	Human	Africa	pgp60	IIIbA26G1R1b	KJ210615	[28]
Cryptosporidium meleagridis	Homo sapiens	Human	Indonesia	pgp60	IIIbA23G2R1	KJ210612	[28]
Cryptosporidium meleagridis	Homo sapiens	Human	India	pgp60	IIIeA25G2R1	KJ210605	[28]
Cryptosporidium meleagridis	Homo sapiens	Human	India	pgp60	IIIeA17G2R1	KJ210608	[28]
Cryptosporidium meleagridis	Homo sapiens	Human	Thailand	pgp60	IIIbA19G1R1	KJ210613	[28]
Cryptosporidium meleagridis	Homo sapiens	Human	Thailand	pgp60	IIIbA21G1R1b	KJ210618	[28]
Cryptosporidium meleagridis	Homo sapiens	Human	Indonesia	pgp60	IIIbA23G1R1a	KJ210606	[28]
Cryptosporidium meleagridis	Homo sapiens	Human	Uzbekistan	pgp60	IIIeA19G2R1	KJ210620	[28]
Cryptosporidium meleagridis	Phasianus colchicus	Ring-necked pheasant	Czech Republic	pgp60	IIIeA16G2R1c	KU221105	[29]
Cryptosporidium meleagridis	Homo sapiens	Human	China	pgp60	IIIbA22G1R1c	KY575457	[30]
Cryptosporidium meleagridis	Homo sapiens	Human	China	pgp60	IIIbA21G1R1	KY575458	[30]
Cryptosporidium meleagridis	Homo sapiens	Human	China	pgp60	IIIbA26G1R1b	KY575459	[30]
Cryptosporidium meleagridis	Anser anser	Greylag goose	Algeria	pgp60	IIIgA22G3R1	KY352480	[31]
Cryptosporidium meleagridis	Gallus gallus	Chicken	China	pgp60	IIIbA22G1R1c	MG969391	Present study
Cryptosporidium meleagridis	Gallus gallus	Chicken	China	pgp60	IIIbA23G1R1d	MG969390	Present study
Cryptosporidium meleagridis	Gallus gallus	Chicken	China	pgp60	IIIbA26G1R1b	MG969392	Present study
Cryptosporidium meleagridis	Gallus gallus	Chicken	China	pgp60	IIIeA19G2R1	MG969387	Present study
Cryptosporidium meleagridis	Gallus gallus	Chicken	China	pgp60	IIIeA26G2R1	MG969389	Present study
Cryptosporidium meleagridis	Gallus gallus	Chicken	China	pgp60	IIIeA17G2R1	MG969388	Present study
Cryptosporidium meleagridis	Homo sapiens	Human	China	pgp60	IIIbA24G1R1	KU852729	Unpublished data
Cryptosporidium meleagridis	Homo sapiens	Human	UK	pgp60	IIIhA7	KU831548	Unpublished data
Cryptosporidium meleagridis	Homo sapiens	Human	China	pgp60	IIIeA17G2R1	KU852726	Unpublished data
Cryptosporidium meleagridis	Homo sapiens	Human	Malaysia	pgp60	IIIbA23G1R1c	KU852727	Unpublished data
Cryptosporidium meleagridis	Homo sapiens	Human	Indonesia	pgp60	IIIeA21G2R1	KU852728	Unpublished data
Cryptosporidium meleagridis	Homo sapiens	Human	Nepal	pgp60	IIIgA22G3R1	KU852730	Unpublished data
References:
1. Xiao L, Escalante L, Yang C, Sulaiman I, Escalante AA, Montali RJ, et al. Phylogenetic analysis of Cryptosporidium parasites based on the small-subunit rRNA gene locus. Appl Environ Microbiol. 1999; 65:1578-1583.
2. Morgan UM, Monis PT, Fayer R, Deplazes P, Thompson RC. Phylogenetic relationships among isolates of Cryptosporidium: evidence for several new species. J Parasitol. 1999; 85:1126-1133.
3. Xiao L, Morgan UM, Limor J, Escalante A, Arrowood M, Shulaw W, et al. Genetic diversity within Cryptosporidium parvum and related Cryptosporidium species. Appl Environ Microbiol. 1999; 65:3386-3391.
4. Kimbell LM 3rd, Miller DL, Chavez W, Altman N. Molecular analysis of the 18S rRNA gene of Cryptosporidium serpentis in a wild-caught corn snake (Elapheguttata guttata) and a five-species restriction fragment length polymorphism-based assay that can additionally discern C. parvum from C. wrairi. Appl Environ Microbiol. 1999; 65:5345-5349.
5. Power ML, Slade MB, Sangster NC, Veal DA. Genetic characterisation of Cryptosporidium from a wild population of eastern grey kangaroos Macropus giganteus inhabiting a water catchment. Infect Genet Evol. 2004; 4:59-67.
6. Fayer R, Santín M, Xiao L. Cryptosporidium bovis n. sp. (Apicomplexa: Cryptosporidiidae) in cattle (Bos taurus). J Parasitol. 2005; 91:624-629.
7. Pereira Md, Li X, McCowan B, Phillips RL, Atwill ER. Multiple unique Cryptosporidium isolates from three species of ground squirrels (Spermophilus beecheyi, S. beldingi, and S. lateralis) in California. Appl Environ Microbiol. 2010; 76:8269-8276.
8. Jirků M, Valigurová A, Koudela B, Krízek J, Modrý D, Slapeta J. New species of Cryptosporidium Tyzzer, 1907 (Apicomplexa) from amphibian host: morphology, biology and phylogeny. Folia Parasitol (Praha). 2008; 55:81-94.
9. Fayer R, Santín M, Trout JM. Cryptosporidium ryanae n. sp. (Apicomplexa: Cryptosporidiidae) in cattle (Bos taurus). Vet Parasitol. 2008; 156:191-198.
10. Chalmers RM, Robinson G, Elwin K, Hadfield SJ, Xiao L, Ryan U, et al. Cryptosporidium sp. rabbit genotype, a newly identified human pathogen. Emerg Infect Dis. 2009; 15:829-830.
11. Fayer R, Santín M. Cryptosporidium xiaoi n. sp. (Apicomplexa: Cryptosporidiidae) in sheep (Ovis aries). Vet Parasitol. 2009; 164:192-200.
12. Fayer R, Santín M, Macarisin D. Cryptosporidium ubiquitum n. sp. in animals and humans. Vet Parasitol. 2010; 172:23-32.
13. Palenzuela O, Alvarez-Pellitero P, Sitjà-Bobadilla A. Molecular characterization of Cryptosporidium molnari reveals a distinct piscine clade. Appl Environ Microbiol. 2010; 76:7646-7649.
14. Hadfield SJ, Robinson G, Elwin K, Chalmers RM. Detection and differentiation of Cryptosporidium spp. in human clinical samples by use of real-time PCR. J Clin Microbiol. 2011; 49:918-924.
15. Elwin K, Hadfield SJ, Robinson G, Crouch ND, Chalmers RM. Cryptosporidium viatorum n. sp. (Apicomplexa: Cryptosporidiidae) among travellers returning to Great Britain from the Indian subcontinent, 2007-2011. Int J Parasitol. 2012; 42:675-682.
16. Kváč M, Kestřánová M, Pinková M, Květoňová D, Kalinová J, Wagnerová P, et al. Cryptosporidium scrofarum n. sp. (Apicomplexa: Cryptosporidiidae) in domestic pigs (Sus scrofa). Vet Parasitol. 2013; 191:218-227.
17. Wang L, Xue X, Li J, Zhou Q, Yu Y, Du A. Cryptosporidiosis in broiler chickens in Zhejiang Province, China: molecular characterization of oocysts detected in fecal samples. Parasite. 2014; 21:36.
18. Kváč M, Hofmannová L, Hlásková L, Květoňová D, Vítovec J, McEvoy J, et al. Cryptosporidium erinacei n. sp. (Apicomplexa: Cryptosporidiidae) in hedgehogs. Vet Parasitol. 2014; 201:9-17.
19. Li J, Lin X, Zhang L, Qi N, Liao S, Lv M, et al. Molecular characterization of Cryptosporidium spp. in domestic pigeons (Columba livia domestica) in Guangdong Province, Southern China. Parasitol Res. 2015; 114:2237-2241.
20. Kváč M, Havrdová N, Hlásková L, Daňková T, Kanděra J, Ježková J, et al. Cryptosporidium proliferans n. sp. (Apicomplexa: Cryptosporidiidae): molecular and biological evidence of cryptic species within gastric Cryptosporidium of mammals. PLoS One. 2016; 11:e0147090.
21. Holubová N, Sak B, Horčičková M, Hlásková L, Květoňová D, Menchaca S, et al. Cryptosporidium avium n. sp. (Apicomplexa: Cryptosporidiidae) in birds. Parasitol Res. 2016; 115:2243-2251.
22. Li Q, Li L, Tao W, Jiang Y, Wan Q, Lin Y, et al. Molecular investigation of Cryptosporidium in small caged pets in northeast China: host specificity and zoonotic implications. Parasitol Res. 2016; 115:2905-2911.
23. Jezkova J, Horcickova M, Hlaskova L, Sak B, Kvetonova D, Novak J, et al. Cryptosporidium testudinis sp. n., Cryptosporidium ducismarci Traversa, 2010 and Cryptosporidium tortoise genotype III (Apicomplexa: Cryptosporidiidae) in tortoises. Folia Parasitol (Praha). 2016; 63. pii:2016.035.
24. Johnson DW, Pieniazek NJ, Griffin DW, Misener L, Rose JB. Development of a PCR protocol for sensitive detection of Cryptosporidium oocysts in water samples. Appl Environ Microbiol. 1995; 61:3849-3855.
25. Glaberman S, Sulaiman IM, Bern C, Limor J, Peng MM, Morgan U, et al. A multilocus genotypic analysis of Cryptosporidium meleagridis. J Eukaryot Microbiol. 2001; Suppl:19S-22S.
26. Abe N, Makino I. Multilocus genotypic analysis of Cryptosporidium isolates from cockatiels, Japan. Parasitol Res. 2010; 106:1491-1497.
27. Abe N. Genotype analysis of Cryptosporidium meleagridis isolates from humans in Japan. Jpn J Infect Dis. 2010; 63:214-215.
28. Stensvold CR, Beser J, Axén C, Lebbad M. High applicability of a novel method for gp60-based subtyping of Cryptosporidium meleagridis. J Clin Microbiol. 2014; 52:2311-2319.
29. Máca O, Pavlásek I. Cryptosporidium infections of ring-necked pheasants (Phasianus colchicus) from an intensive artificial breeding programme in the Czech Republic. Parasitol Res. 2016; 115:1915-1922.
30. Wang T, Fan Y, Koehler AV, Ma G, Li T, Hu M, et al. First survey of Cryptosporidium, Giardia and Enterocytozoon in diarrhoeic children from Wuhan, China. Infect Genet Evol. 2017; 51:127-1131.
31. Elkarim Laatamna A, Holubova N, Sak B, Kvac M. Cryptosporidium meleagridis and C. baileyi (Apicomplexa) in domestic and wild birds in Algeria. Folia Parasitol (Praha). 2017; 64. pii: 2017.018.
